# Supplementary material for: A checklist of spiders from Yongxing Island, South China Sea, with taxonomic notes on four species of goblin spiders
Source: Biodivers Data J. 2021 May 21;9:e67087. doi: 10.3897/BDJ.9.e67087 (PMC8163716; doi:10.3897/BDJ.9.e67087)
Supplement: XML Treatment for Brignolia parumpunctata [file BDJ.9.e67087-treatment1.xml]

<!DOCTYPE tp:taxon-treatment
  PUBLIC "-//TaxonX//DTD Taxonomic Treatment Publishing DTD v0 20100105//EN" "tax-treatment-NSO.dtd">
<tp:taxon-treatment xmlns:tp="http://www.plazi.org/taxpub"><tp:treatment-meta><mixed-citation publication-type="journal"><person-group><name><surname>Tang</surname><given-names>Jiaxin</given-names></name><name><surname>Liang</surname><given-names>Wei</given-names></name><name><surname>Shi</surname><given-names>Haitao</given-names></name><name><surname>Gao</surname><given-names>Caixia</given-names></name><name><surname>Li</surname><given-names>Shuqiang</given-names></name><name><surname>Zheng</surname><given-names>Guo</given-names></name></person-group><article-title>A checklist of spiders from Yongxing Island, South China Sea, with taxonomic notes on four species of goblin spiders</article-title><source>Biodivers Data J</source><day>21</day><month>5</month><year>2021</year><volume>9</volume><pub-id pub-id-type="doi">10.3897/BDJ.9.e67087</pub-id></mixed-citation></tp:treatment-meta><tp:nomenclature><tp:taxon-name><object-id xmlns:xlink="http://www.w3.org/1999/xlink" content-type="arpha" xlink:type="simple">01306AB3-2B36-58A4-B607-649B2DA8D24F</object-id><tp:taxon-name-part taxon-name-part-type="genus">Brignolia</tp:taxon-name-part> <tp:taxon-name-part taxon-name-part-type="species">parumpunctata</tp:taxon-name-part></tp:taxon-name><tp:taxon-authority>(Simon, 1893)</tp:taxon-authority></tp:nomenclature><tp:treatment-sec sec-type="materials"><title>Materials</title><list list-type="alpha-lower" list-content="occurrences"><list-item><p><bold>Type status:</bold> <named-content xmlns:xlink="http://www.w3.org/1999/xlink" content-type="dwc:typeStatus" xlink:type="simple">Other material</named-content>. <bold>Occurrence:</bold> recordedBy: <named-content xmlns:xlink="http://www.w3.org/1999/xlink" content-type="dwc:recordedBy" xlink:type="simple">Shuqiang Li</named-content>; individualCount: <named-content xmlns:xlink="http://www.w3.org/1999/xlink" content-type="dwc:individualCount" xlink:type="simple">2</named-content>; sex: <named-content xmlns:xlink="http://www.w3.org/1999/xlink" content-type="dwc:sex" xlink:type="simple">1 male, 1 female</named-content>; lifeStage: <named-content xmlns:xlink="http://www.w3.org/1999/xlink" content-type="dwc:lifeStage" xlink:type="simple">adult</named-content>; <bold>Taxon:</bold> scientificName: <named-content xmlns:xlink="http://www.w3.org/1999/xlink" content-type="dwc:scientificName" xlink:type="simple"><italic>Brignolia parumpunctata</italic> (Simon, 1893)</named-content>; kingdom: <named-content xmlns:xlink="http://www.w3.org/1999/xlink" content-type="dwc:kingdom" xlink:type="simple">Animalia</named-content>; phylum: <named-content xmlns:xlink="http://www.w3.org/1999/xlink" content-type="dwc:phylum" xlink:type="simple">Arthropoda</named-content>; class: <named-content xmlns:xlink="http://www.w3.org/1999/xlink" content-type="dwc:class" xlink:type="simple">Arachnida</named-content>; order: <named-content xmlns:xlink="http://www.w3.org/1999/xlink" content-type="dwc:order" xlink:type="simple">Araneae</named-content>; family: <named-content xmlns:xlink="http://www.w3.org/1999/xlink" content-type="dwc:family" xlink:type="simple">Oonopidae</named-content>; genus: <named-content xmlns:xlink="http://www.w3.org/1999/xlink" content-type="dwc:genus" xlink:type="simple"><italic>Brignolia</italic></named-content>; taxonomicStatus: <named-content xmlns:xlink="http://www.w3.org/1999/xlink" content-type="dwc:taxonomicStatus" xlink:type="simple">accepted</named-content>; <bold>Location:</bold> country: <named-content xmlns:xlink="http://www.w3.org/1999/xlink" content-type="dwc:country" xlink:type="simple">China</named-content>; countryCode: <named-content xmlns:xlink="http://www.w3.org/1999/xlink" content-type="dwc:countryCode" xlink:type="simple">CHN</named-content>; stateProvince: <named-content xmlns:xlink="http://www.w3.org/1999/xlink" content-type="dwc:stateProvince" xlink:type="simple">Hainan</named-content>; county: <named-content xmlns:xlink="http://www.w3.org/1999/xlink" content-type="dwc:county" xlink:type="simple">Yongxing</named-content>; decimalLatitude: <named-content xmlns:xlink="http://www.w3.org/1999/xlink" content-type="dwc:decimalLatitude" xlink:type="simple">16.833</named-content>; decimalLongitude: <named-content xmlns:xlink="http://www.w3.org/1999/xlink" content-type="dwc:decimalLongitude" xlink:type="simple">112.333</named-content>; <bold>Identification:</bold> identifiedBy: <named-content xmlns:xlink="http://www.w3.org/1999/xlink" content-type="dwc:identifiedBy" xlink:type="simple">Jiaxin Tang</named-content>; identificationReferences: <named-content xmlns:xlink="http://www.w3.org/1999/xlink" content-type="dwc:identificationReferences" xlink:type="simple">Platnick et al., 2011 &amp; Ranasinghe &amp; Benjamin, 2016</named-content>; <bold>Event:</bold> year: <named-content xmlns:xlink="http://www.w3.org/1999/xlink" content-type="dwc:year" xlink:type="simple">2008</named-content>; month: <named-content xmlns:xlink="http://www.w3.org/1999/xlink" content-type="dwc:month" xlink:type="simple">1</named-content>; day: <named-content xmlns:xlink="http://www.w3.org/1999/xlink" content-type="dwc:day" xlink:type="simple">13–19</named-content></p></list-item></list></tp:treatment-sec><tp:treatment-sec sec-type="Description"><title>Description</title><p><bold>Male.</bold> Measurements (in mm): Body length 1.28; carapace 0.70 length, 0.55 width; abdomen 0.85 length, 0.60 width. Leg measurements: I 2.03 (0.61, 0.29, 0.48, 0.40, 0.25), II 1.76 (0.60, 0.16, 0.55, 0.25, 0.20), III 1.65 (0.55, 0.22, 0.36, 0.34, 0.18), IV 1.69 (0.59, 0.25, 0.34, 0.30, 0.21). Leg formula: 1 &gt; 2 &gt; 4 &gt; 3.</p><p>Cephalothorax. Carapace and sternum yellow; legs and abdomen pale yellow; chelicerae brownish-yellow. Sides of carapace with finely longitudinal striae; dorsal area smooth with some mesially pointing hairs at lateral edges. Eyes six in two rows, rather large, nearly equally-sized; posterior eyes in a straight row, touching each other (Fig. <xref ref-type="fig" rid="F6848977">2</xref>A). Base of fang without ornament (Fig. <xref ref-type="fig" rid="F6848977">2</xref>C). Labium wider than long, endites with membranous tips (Fig. <xref ref-type="fig" rid="F6848977">2</xref>B).</p><p>Legs. Leg with distinct hairs: femur with a row of short ventral setae, 2 prolateral setae; patella without setae; tibia with 2 prolateral setae, 1 retrolateral seta and 1–2 trichobothria; metatarsus with 2 long dorsal setae.</p><p>Abdomen. Dorsal scutum oval-shaped, covering nearly whole abdomen. Lobes on anterolateral corners of petiolar tube distinct, ridges developed, but without forming a scutal cove.</p><p>Male palp. Palp (Fig. <xref ref-type="fig" rid="F6848993">3</xref>A, B) minute, strongly sclerotised. Palp cymbium dark yellow, bulb dark yellow. Palp trochanter normal, with ventral projection. Palpal patella shorter than femur, not enlarged, unmodified. Palp cymbium narrow in dorsal view, cymbium and bulb incompletely fused, with seam visible in retrolateral view, covered with setae. Bulb of palp elongated, gradually tapering apically, obtusely bent before apex. Embolic part not divided into distinct lobes, bearing some membranous outgrowths.</p><p><bold>Female.</bold><bold/>As in male, except as noted. Slightly larger than male. Measurements (in mm): Body length 1.34; carapace 0.65 length, 0.50 width; abdomen 1.00 length, 0.70 width. Leg measurements: I 1.61 (0.55, 0.20, 0.36, 0.28, 0.22), II 1.61 (0.50, 0.26, 0.34, 0.31, 0.20), III 1.43 (0.45, 0.18, 0.33, 0.30, 0.17), IV 1.91 (0.55, 0.28, 0.44, 0.39, 0.25).</p><p>Epigynum. Genital area with a small knoblike projection, most of which showing inverted V-shaped ridges (Fig. <xref ref-type="fig" rid="F6848977">2</xref>D), a few are inverted Y-shaped. Two internal apodemes rise from the anterior border of post epigastric furrow; a strongly-twisted duct runs from the anterior border of the postepigastric furrow ending in the middle of the knob-like projection (Fig. <xref ref-type="fig" rid="F6848977">2</xref>E).</p></tp:treatment-sec><tp:treatment-sec sec-type="Distribution"><title>Distribution</title><p>America, Australia, China (new record), Gambia, India, Indonesia, Pakistan, Pacific Is., Philippines, Seychelles, Sierra Leone, Sri Lanka, Yemen.</p></tp:treatment-sec><tp:treatment-sec><!--Section generated to contain objects referenced in tp:taxon-treatment.--><fig id="F6848977" position="float" orientation="portrait"><object-id xmlns:xlink="http://www.w3.org/1999/xlink" content-type="arpha" xlink:type="simple">CD796E7E-9306-5206-B802-9623BD428E19</object-id><object-id xmlns:xlink="http://www.w3.org/1999/xlink" content-type="doi" xlink:type="simple">10.3897/BDJ.9.e67087.figure2</object-id><label>Figure 2.</label><caption><p><italic>Brignolia parumpunctata </italic>(Simon, 1893). <bold>A. </bold>Carapace of male, dorsal view; <bold>B.</bold> Same, ventral view; <bold>C.</bold> Same, lateral view, arrow ① points at membranous tips; <bold>D.</bold> Ventral scutum of female, ventral view, arrow ② points at  V-shaped ridge; <bold>E.</bold> Genital area of female, dorsal view. Scale bars: 0.1 mm.</p></caption><graphic xmlns:xlink="http://www.w3.org/1999/xlink" xlink:href="bdj-09-e67087-g002.jpg" position="float" id="oo_538730.jpg" orientation="portrait" xlink:type="simple"><uri content-type="original_file" xlink:type="simple">https://binary.pensoft.net/fig/538730</uri></graphic></fig><fig id="F6848993" position="float" orientation="portrait"><object-id xmlns:xlink="http://www.w3.org/1999/xlink" content-type="arpha" xlink:type="simple">5A042638-88E9-54B9-8B84-8EDF9D3DFBBB</object-id><object-id xmlns:xlink="http://www.w3.org/1999/xlink" content-type="doi" xlink:type="simple">10.3897/BDJ.9.e67087.figure3</object-id><label>Figure 3.</label><caption><p><italic>Brignolia parumpunctata </italic> (Simon, 1893), male. <bold>A.</bold> Left male pale in prolateral view; <bold>B.</bold> Left male palp in retrolateral view. Scale bar: 0.1 mm.</p></caption><graphic xmlns:xlink="http://www.w3.org/1999/xlink" xlink:href="bdj-09-e67087-g003.png" position="float" id="oo_525066.png" orientation="portrait" xlink:type="simple"><uri content-type="original_file" xlink:type="simple">https://binary.pensoft.net/fig/525066</uri></graphic></fig></tp:treatment-sec></tp:taxon-treatment>
