# Supplementary material for: A checklist of spiders from Yongxing Island, South China Sea, with taxonomic notes on four species of goblin spiders
Source: Biodivers Data J. 2021 May 21;9:e67087. doi: 10.3897/BDJ.9.e67087 (PMC8163716; doi:10.3897/BDJ.9.e67087)
Supplement: XML Treatment for Opopaea apicalis [file BDJ.9.e67087-treatment2.xml]

<!DOCTYPE tp:taxon-treatment
  PUBLIC "-//TaxonX//DTD Taxonomic Treatment Publishing DTD v0 20100105//EN" "tax-treatment-NSO.dtd">
<tp:taxon-treatment xmlns:tp="http://www.plazi.org/taxpub"><tp:treatment-meta><mixed-citation publication-type="journal"><person-group><name><surname>Tang</surname><given-names>Jiaxin</given-names></name><name><surname>Liang</surname><given-names>Wei</given-names></name><name><surname>Shi</surname><given-names>Haitao</given-names></name><name><surname>Gao</surname><given-names>Caixia</given-names></name><name><surname>Li</surname><given-names>Shuqiang</given-names></name><name><surname>Zheng</surname><given-names>Guo</given-names></name></person-group><article-title>A checklist of spiders from Yongxing Island, South China Sea, with taxonomic notes on four species of goblin spiders</article-title><source>Biodivers Data J</source><day>21</day><month>5</month><year>2021</year><volume>9</volume><pub-id pub-id-type="doi">10.3897/BDJ.9.e67087</pub-id></mixed-citation></tp:treatment-meta><tp:nomenclature><tp:taxon-name><object-id xmlns:xlink="http://www.w3.org/1999/xlink" content-type="arpha" xlink:type="simple">89E23A08-4001-52BE-9092-4C79D95C263E</object-id><tp:taxon-name-part taxon-name-part-type="genus">Opopaea</tp:taxon-name-part> <tp:taxon-name-part taxon-name-part-type="species">apicalis</tp:taxon-name-part></tp:taxon-name><tp:taxon-authority>(Simon, 1893)</tp:taxon-authority></tp:nomenclature><tp:treatment-sec sec-type="materials"><title>Materials</title><list list-type="alpha-lower" list-content="occurrences"><list-item><p><bold>Type status:</bold> <named-content xmlns:xlink="http://www.w3.org/1999/xlink" content-type="dwc:typeStatus" xlink:type="simple">Other material</named-content>. <bold>Occurrence:</bold> recordedBy: <named-content xmlns:xlink="http://www.w3.org/1999/xlink" content-type="dwc:recordedBy" xlink:type="simple">Shuqiang Li</named-content>; individualCount: <named-content xmlns:xlink="http://www.w3.org/1999/xlink" content-type="dwc:individualCount" xlink:type="simple">13</named-content>; sex: <named-content xmlns:xlink="http://www.w3.org/1999/xlink" content-type="dwc:sex" xlink:type="simple">2 males, 11 females</named-content>; lifeStage: <named-content xmlns:xlink="http://www.w3.org/1999/xlink" content-type="dwc:lifeStage" xlink:type="simple">adult</named-content>; <bold>Taxon:</bold> scientificName: <named-content xmlns:xlink="http://www.w3.org/1999/xlink" content-type="dwc:scientificName" xlink:type="simple"><italic>Opopaea apicalis</italic> (Simon, 1893)</named-content>; kingdom: <named-content xmlns:xlink="http://www.w3.org/1999/xlink" content-type="dwc:kingdom" xlink:type="simple">Animalia</named-content>; phylum: <named-content xmlns:xlink="http://www.w3.org/1999/xlink" content-type="dwc:phylum" xlink:type="simple">Arthropoda</named-content>; class: <named-content xmlns:xlink="http://www.w3.org/1999/xlink" content-type="dwc:class" xlink:type="simple">Arachnida</named-content>; order: <named-content xmlns:xlink="http://www.w3.org/1999/xlink" content-type="dwc:order" xlink:type="simple">Araneae</named-content>; family: <named-content xmlns:xlink="http://www.w3.org/1999/xlink" content-type="dwc:family" xlink:type="simple">Onopidae</named-content>; genus: <named-content xmlns:xlink="http://www.w3.org/1999/xlink" content-type="dwc:genus" xlink:type="simple"><italic>Opopaea</italic></named-content>; taxonomicStatus: <named-content xmlns:xlink="http://www.w3.org/1999/xlink" content-type="dwc:taxonomicStatus" xlink:type="simple">accepted</named-content>; <bold>Location:</bold> country: <named-content xmlns:xlink="http://www.w3.org/1999/xlink" content-type="dwc:country" xlink:type="simple">China</named-content>; countryCode: <named-content xmlns:xlink="http://www.w3.org/1999/xlink" content-type="dwc:countryCode" xlink:type="simple">CHN</named-content>; stateProvince: <named-content xmlns:xlink="http://www.w3.org/1999/xlink" content-type="dwc:stateProvince" xlink:type="simple">Hainan</named-content>; county: <named-content xmlns:xlink="http://www.w3.org/1999/xlink" content-type="dwc:county" xlink:type="simple">Yongxing</named-content>; decimalLatitude: <named-content xmlns:xlink="http://www.w3.org/1999/xlink" content-type="dwc:decimalLatitude" xlink:type="simple">16.833</named-content>; decimalLongitude: <named-content xmlns:xlink="http://www.w3.org/1999/xlink" content-type="dwc:decimalLongitude" xlink:type="simple">112.333</named-content>; <bold>Identification:</bold> identifiedBy: <named-content xmlns:xlink="http://www.w3.org/1999/xlink" content-type="dwc:identifiedBy" xlink:type="simple">Jiaxin Tang</named-content>; identificationReferences: <named-content xmlns:xlink="http://www.w3.org/1999/xlink" content-type="dwc:identificationReferences" xlink:type="simple">Platnick &amp; Dupérré, 2009</named-content>; <bold>Event:</bold> year: <named-content xmlns:xlink="http://www.w3.org/1999/xlink" content-type="dwc:year" xlink:type="simple">2008</named-content>; month: <named-content xmlns:xlink="http://www.w3.org/1999/xlink" content-type="dwc:month" xlink:type="simple">1</named-content>; day: <named-content xmlns:xlink="http://www.w3.org/1999/xlink" content-type="dwc:day" xlink:type="simple">13–19</named-content></p></list-item></list></tp:treatment-sec><tp:treatment-sec sec-type="Description"><title>Description</title><p><bold>Male.</bold><bold/> Measurements (in mm): Body length 1.35; carapace 0.60 length, 0.40 width; abdomen 0.70 length, 0.35 width. Leg measurements: I 2.15 (0.55, 0.25, 0.40, 0.50, 0.45), II 1.70 (0.55, 0.25, 0.35, 0.30, 0.25), III 1.01 (0.40, 0.18, 0.25, 0.18), IV 1.75 (0.50, 0.25, 0.40, 0.35, 0.25). Leg formula: 1 &gt; 4&gt; 2 &gt; 3.</p><p>Cephalothorax. Sides of carapace yellowish-brown; dorsally yellow; chelicerae, sternum yellow; legs and abdomen light yellow. Carapace with a dark brown patch behind eyes, dorsally with a few rows of short hairs. Sides of carapace with finely longitudinal striae. Eyes six in two rows, rather large, nearly equally-sized, ALE slightly separated, touching posterior lateral eyes; posterior eyes in procurved row, touching each other (Fig. <xref ref-type="fig" rid="F6848997">4</xref>A and C). Base of fang with two plumose hairs on lateral sides (Fig. <xref ref-type="fig" rid="F6848997">4</xref>F). Labium wider than long, endites with membranous tip (Fig. <xref ref-type="fig" rid="F6848997">4</xref>B).</p><p>Legs. Leg I: femur with a row of dorsal setae, 3 retrolateral setae; patella without setae; tibia with a ventral seta; tarsus with distinct strong setae. Leg II, III and IV similar to leg I.</p><p>Abdomen. Dorsal scutum oval-shaped, covering nearly entire abdominal length. Lobes on anterolateral corners of petiolar tube distinct, ridges developed, but without forming a scutal cove; opercula small, oval-shaped. Sperm pore clearly discernible, transverse.</p><p>Male palp. Patella of palp (Fig. <xref ref-type="fig" rid="F6849001">5</xref>A and B) significantly larger than cymbiobulbus; cymbiobulbus with a clavate protrusion at base and three branches at the end.</p><p><bold>Female. </bold>As in male, except as noted. Slightly larger than male. Measurements (in mm): Body length 1.35–1.45; carapace 0.40–0.60 length, 0.35–0.40 width; abdomen 0.50–0.65 length, 0.40–0.45 width. Leg measurements: I 1.88 (0.55, 0.25, 0.40, 0.48, 0.20), II 1.50 (0.50, 0.25, 0.30, 0.25, 0.20), III 1.38 (0.40, 0.20, 0.30, 0.30, 0.18), IV 1.79 (0.54, 0.30, 0.40, 0.35, 0.20).</p><p>Epigynum. Postgynal depression of epigastric area shallow, with inverted V-shaped sclerotisation situated posterior to epigastric furrow; parmula black, small (Fig. <xref ref-type="fig" rid="F6848997">4</xref>D and E).</p></tp:treatment-sec><tp:treatment-sec sec-type="Distribution"><title>Distribution</title><p>China (new record), Ecuador, Indonesia, Mexico, Pacific Is., Panama, Philippines, Seychelles, Thailand, USA.</p></tp:treatment-sec><tp:treatment-sec><!--Section generated to contain objects referenced in tp:taxon-treatment.--><fig id="F6848997" position="float" orientation="portrait"><object-id xmlns:xlink="http://www.w3.org/1999/xlink" content-type="arpha" xlink:type="simple">7D1E2BE8-EBBA-5D80-A0E7-C194805E925B</object-id><object-id xmlns:xlink="http://www.w3.org/1999/xlink" content-type="doi" xlink:type="simple">10.3897/BDJ.9.e67087.figure4</object-id><label>Figure 4.</label><caption><p><italic>Opopaea apicalis </italic> (Simon, 1893). <bold>A.</bold> Carapace of male, dorsal view; <bold>B.</bold> Same, ventral view; <bold>C. </bold>Same, lateral view; <bold>D.</bold> Genital area of female, dorsal view; <bold>E.</bold> Ventral scutum of female, ventral view; <bold>F.</bold> Right male chelicerae, posterior view. Scale bars: 0.1 mm.</p></caption><graphic xmlns:xlink="http://www.w3.org/1999/xlink" xlink:href="bdj-09-e67087-g004.png" position="float" id="oo_525067.png" orientation="portrait" xlink:type="simple"><uri content-type="original_file" xlink:type="simple">https://binary.pensoft.net/fig/525067</uri></graphic></fig><fig id="F6849001" position="float" orientation="portrait"><object-id xmlns:xlink="http://www.w3.org/1999/xlink" content-type="arpha" xlink:type="simple">1FC798A1-3875-526E-A0C8-293F83C48D33</object-id><object-id xmlns:xlink="http://www.w3.org/1999/xlink" content-type="doi" xlink:type="simple">10.3897/BDJ.9.e67087.figure5</object-id><label>Figure 5.</label><caption><p><italic>Opopaea apicalis </italic> (Simon, 1893). <bold>A.</bold> Left male palp in prolateral view, arrow ① points at clavate protrusion; <bold>B.</bold> Left male palp in retrolateral view. Scale bar: 0.1 mm.</p></caption><graphic xmlns:xlink="http://www.w3.org/1999/xlink" xlink:href="bdj-09-e67087-g005.jpg" position="float" id="oo_538734.jpg" orientation="portrait" xlink:type="simple"><uri content-type="original_file" xlink:type="simple">https://binary.pensoft.net/fig/538734</uri></graphic></fig></tp:treatment-sec></tp:taxon-treatment>
