# Supplementary material for: A checklist of spiders from Yongxing Island, South China Sea, with taxonomic notes on four species of goblin spiders
Source: Biodivers Data J. 2021 May 21;9:e67087. doi: 10.3897/BDJ.9.e67087 (PMC8163716; doi:10.3897/BDJ.9.e67087)
Supplement: XML Treatment for Opopaea deserticola [file BDJ.9.e67087-treatment3.xml]

<!DOCTYPE tp:taxon-treatment
  PUBLIC "-//TaxonX//DTD Taxonomic Treatment Publishing DTD v0 20100105//EN" "tax-treatment-NSO.dtd">
<tp:taxon-treatment xmlns:tp="http://www.plazi.org/taxpub"><tp:treatment-meta><mixed-citation publication-type="journal"><person-group><name><surname>Tang</surname><given-names>Jiaxin</given-names></name><name><surname>Liang</surname><given-names>Wei</given-names></name><name><surname>Shi</surname><given-names>Haitao</given-names></name><name><surname>Gao</surname><given-names>Caixia</given-names></name><name><surname>Li</surname><given-names>Shuqiang</given-names></name><name><surname>Zheng</surname><given-names>Guo</given-names></name></person-group><article-title>A checklist of spiders from Yongxing Island, South China Sea, with taxonomic notes on four species of goblin spiders</article-title><source>Biodivers Data J</source><day>21</day><month>5</month><year>2021</year><volume>9</volume><pub-id pub-id-type="doi">10.3897/BDJ.9.e67087</pub-id></mixed-citation></tp:treatment-meta><tp:nomenclature><tp:taxon-name><object-id xmlns:xlink="http://www.w3.org/1999/xlink" content-type="arpha" xlink:type="simple">06A992E2-57F7-554E-B855-72A7EDBD6A13</object-id><tp:taxon-name-part taxon-name-part-type="genus">Opopaea</tp:taxon-name-part> <tp:taxon-name-part taxon-name-part-type="species">deserticola</tp:taxon-name-part></tp:taxon-name><tp:taxon-authority>Simon,891</tp:taxon-authority></tp:nomenclature><tp:treatment-sec sec-type="materials"><title>Materials</title><list list-type="alpha-lower" list-content="occurrences"><list-item><p><bold>Type status:</bold> <named-content xmlns:xlink="http://www.w3.org/1999/xlink" content-type="dwc:typeStatus" xlink:type="simple">Other material</named-content>. <bold>Occurrence:</bold> recordedBy: <named-content xmlns:xlink="http://www.w3.org/1999/xlink" content-type="dwc:recordedBy" xlink:type="simple">Shuqinag Li</named-content>; individualCount: <named-content xmlns:xlink="http://www.w3.org/1999/xlink" content-type="dwc:individualCount" xlink:type="simple">3</named-content>; sex: <named-content xmlns:xlink="http://www.w3.org/1999/xlink" content-type="dwc:sex" xlink:type="simple">1 male, 2 females</named-content>; lifeStage: <named-content xmlns:xlink="http://www.w3.org/1999/xlink" content-type="dwc:lifeStage" xlink:type="simple">adults</named-content>; <bold>Taxon:</bold> scientificName: <named-content xmlns:xlink="http://www.w3.org/1999/xlink" content-type="dwc:scientificName" xlink:type="simple"><italic>Opopaea deserticola</italic> Simon,1891</named-content>; kingdom: <named-content xmlns:xlink="http://www.w3.org/1999/xlink" content-type="dwc:kingdom" xlink:type="simple">Animalia</named-content>; phylum: <named-content xmlns:xlink="http://www.w3.org/1999/xlink" content-type="dwc:phylum" xlink:type="simple">Arthropoda</named-content>; class: <named-content xmlns:xlink="http://www.w3.org/1999/xlink" content-type="dwc:class" xlink:type="simple">Arachnida</named-content>; order: <named-content xmlns:xlink="http://www.w3.org/1999/xlink" content-type="dwc:order" xlink:type="simple">Araneae</named-content>; family: <named-content xmlns:xlink="http://www.w3.org/1999/xlink" content-type="dwc:family" xlink:type="simple">Oonopidae</named-content>; genus: <named-content xmlns:xlink="http://www.w3.org/1999/xlink" content-type="dwc:genus" xlink:type="simple"><italic>Opopaea</italic></named-content>; taxonomicStatus: <named-content xmlns:xlink="http://www.w3.org/1999/xlink" content-type="dwc:taxonomicStatus" xlink:type="simple">accepted</named-content>; <bold>Location:</bold> country: <named-content xmlns:xlink="http://www.w3.org/1999/xlink" content-type="dwc:country" xlink:type="simple">China</named-content>; countryCode: <named-content xmlns:xlink="http://www.w3.org/1999/xlink" content-type="dwc:countryCode" xlink:type="simple">CHN</named-content>; stateProvince: <named-content xmlns:xlink="http://www.w3.org/1999/xlink" content-type="dwc:stateProvince" xlink:type="simple">Hainan</named-content>; county: <named-content xmlns:xlink="http://www.w3.org/1999/xlink" content-type="dwc:county" xlink:type="simple">Yongxing</named-content>; decimalLatitude: <named-content xmlns:xlink="http://www.w3.org/1999/xlink" content-type="dwc:decimalLatitude" xlink:type="simple">16.833</named-content>; decimalLongitude: <named-content xmlns:xlink="http://www.w3.org/1999/xlink" content-type="dwc:decimalLongitude" xlink:type="simple">112.333</named-content>; <bold>Identification:</bold> identifiedBy: <named-content xmlns:xlink="http://www.w3.org/1999/xlink" content-type="dwc:identifiedBy" xlink:type="simple">Jiaixn Tang</named-content>; identificationReferences: <named-content xmlns:xlink="http://www.w3.org/1999/xlink" content-type="dwc:identificationReferences" xlink:type="simple">Saaristo, 2001</named-content>; <bold>Event:</bold> year: <named-content xmlns:xlink="http://www.w3.org/1999/xlink" content-type="dwc:year" xlink:type="simple">2008</named-content>; month: <named-content xmlns:xlink="http://www.w3.org/1999/xlink" content-type="dwc:month" xlink:type="simple">1</named-content>; day: <named-content xmlns:xlink="http://www.w3.org/1999/xlink" content-type="dwc:day" xlink:type="simple">13–19</named-content></p></list-item></list></tp:treatment-sec><tp:treatment-sec sec-type="Description"><title>Description</title><p><bold>Male.</bold> Measurements (in mm): Body length 1.45; carapace 0.65 length, 0.60 width; abdomen 0.90 length, 0.70 width. Leg measurements: I 2.14 (0.62, 0.37, 0.54, 0.40, 0.21), II 1.56 (0.54, 0.27, 0.33, 0.25, 0.17), III 1.98 (0.64, 0.30, 0.43, 0.35, 0.26), IV 1.84 (0.58, 0.26, 0.35, 0.40, 0.25). Leg formula: 1&gt; 3 &gt; 4 &gt; 2.</p><p>Cephalothorax. Sides of carapace yellowish-brown; dorsally deep yellow; scutum yellow; chelicerae, sternum, legs and ventral scutum yellow. Sides of carapace with finely longitudinal striae; dorsal area smooth with some mesially pointing hairs at lateral edges. Eyes rather large, PLE relatively smaller; compactly arranged, ALE slightly separated, touching posterior lateral eyes; posterior eyes in slightly recurved row, touching each other Fig. <xref ref-type="fig" rid="F6849005">6</xref>A and C). Base of fang without ornaments. Labium wider than long, endites with pointed tip (Fig. <xref ref-type="fig" rid="F6849005">6</xref>B).</p><p>Legs. Leg I: femur smooth, with some hairs; patella with a ventral seta; tibia with distinct hairs, a row of ventral setae and 2–3 trichobothria; tarsus with distinct strong setae. Leg II, III and IV similar to leg I, except femur II with a ventral setae.</p><p>Abdomen. Dorsal scutum oval-shaped, covering nearly entirely abdominal length. Lobes on anterolateral corners of petiolar tube distinct, ridges developed, forming a scutal cove.</p><p>Male palp (Fig. <xref ref-type="fig" rid="F6849009">7</xref>A and B). Patella of palp significantly larger than cymbiobulbus; cymbiobulbus with two protrusions at middle and a curving extension to the end.</p><p><bold>Female. </bold>As in male, except as noted. Measurements (in mm): Body length 1.65–1.70; carapace 0.70–0.74 length, 0.60–0.65 width; abdomen 1.00–1.30 length, 0.70–0.80 width. Leg measurements: I 2.00 (0.60, 0.30, 0.45, 0.40, 0.25), II 1.80 (0.60, 0.25, 0.40, 0.35, 0.20), III 1.70 (0.50, 0.25, 0.35, 0.40, 0.20), IV 2.15 (0.65, 0.30, 0.50, 0.45, 0.25).</p><p>Epigynum. Postgynal depression of epigastric area shallow; parmula black (Fig. <xref ref-type="fig" rid="F6849005">6</xref>D and E).</p></tp:treatment-sec><tp:treatment-sec sec-type="Distribution"><title>Distribution</title><p>Brazil, Caribbean, China (new record), Germany, Japan, Middle East, Pacific Is., Philippines, Spain, USA to Panama, Venezuela.</p></tp:treatment-sec><tp:treatment-sec><!--Section generated to contain objects referenced in tp:taxon-treatment.--><fig id="F6849005" position="float" orientation="portrait"><object-id xmlns:xlink="http://www.w3.org/1999/xlink" content-type="arpha" xlink:type="simple">55B51BD3-CF97-53F6-932E-F109E52FC7C2</object-id><object-id xmlns:xlink="http://www.w3.org/1999/xlink" content-type="doi" xlink:type="simple">10.3897/BDJ.9.e67087.figure6</object-id><label>Figure 6.</label><caption><p><italic>Opopaea deserticola </italic> Simon, 1893. <bold>A.</bold> Carapace of male, dorsal view; <bold>B.</bold> Same, ventral view; <bold>C.</bold> Same, lateral view; <bold>D.</bold> Ventral scutum of female, ventral view; <bold>E.</bold> Genital area of female, dorsal view. Scale bars: 0.1 mm.</p></caption><graphic xmlns:xlink="http://www.w3.org/1999/xlink" xlink:href="bdj-09-e67087-g006.png" position="float" id="oo_525070.png" orientation="portrait" xlink:type="simple"><uri content-type="original_file" xlink:type="simple">https://binary.pensoft.net/fig/525070</uri></graphic></fig><fig id="F6849009" position="float" orientation="portrait"><object-id xmlns:xlink="http://www.w3.org/1999/xlink" content-type="arpha" xlink:type="simple">CCAA9014-5C81-575A-A58F-E0DCB0441DEC</object-id><object-id xmlns:xlink="http://www.w3.org/1999/xlink" content-type="doi" xlink:type="simple">10.3897/BDJ.9.e67087.figure7</object-id><label>Figure 7.</label><caption><p><italic>Opopaea deserticola </italic> Simon, 1893. male. <bold>A</bold> Left male palp in prolateral view; <bold>B.</bold> Left male palp in retrolateral view, arrow ① points at the curving extension. Scale bar: 0.1 mm.</p></caption><graphic xmlns:xlink="http://www.w3.org/1999/xlink" xlink:href="bdj-09-e67087-g007.jpg" position="float" id="oo_538735.jpg" orientation="portrait" xlink:type="simple"><uri content-type="original_file" xlink:type="simple">https://binary.pensoft.net/fig/538735</uri></graphic></fig></tp:treatment-sec></tp:taxon-treatment>
