# Supplementary material for: A checklist of spiders from Yongxing Island, South China Sea, with taxonomic notes on four species of goblin spiders
Source: Biodivers Data J. 2021 May 21;9:e67087. doi: 10.3897/BDJ.9.e67087 (PMC8163716; doi:10.3897/BDJ.9.e67087)
Supplement: XML Treatment for Xyphinus baehrae [file BDJ.9.e67087-treatment4.xml]

<!DOCTYPE tp:taxon-treatment
  PUBLIC "-//TaxonX//DTD Taxonomic Treatment Publishing DTD v0 20100105//EN" "tax-treatment-NSO.dtd">
<tp:taxon-treatment xmlns:tp="http://www.plazi.org/taxpub"><tp:treatment-meta><mixed-citation publication-type="journal"><person-group><name><surname>Tang</surname><given-names>Jiaxin</given-names></name><name><surname>Liang</surname><given-names>Wei</given-names></name><name><surname>Shi</surname><given-names>Haitao</given-names></name><name><surname>Gao</surname><given-names>Caixia</given-names></name><name><surname>Li</surname><given-names>Shuqiang</given-names></name><name><surname>Zheng</surname><given-names>Guo</given-names></name></person-group><article-title>A checklist of spiders from Yongxing Island, South China Sea, with taxonomic notes on four species of goblin spiders</article-title><source>Biodivers Data J</source><day>21</day><month>5</month><year>2021</year><volume>9</volume><pub-id pub-id-type="doi">10.3897/BDJ.9.e67087</pub-id></mixed-citation></tp:treatment-meta><tp:nomenclature><tp:taxon-name><object-id xmlns:xlink="http://www.w3.org/1999/xlink" content-type="arpha" xlink:type="simple">C6D35EB9-DB4F-5E52-9330-7D8E0F3F07C7</object-id><tp:taxon-name-part taxon-name-part-type="genus">Xyphinus</tp:taxon-name-part> <tp:taxon-name-part taxon-name-part-type="species">baehrae</tp:taxon-name-part></tp:taxon-name><tp:taxon-authority>Kranz-Baltensperger, 2014</tp:taxon-authority></tp:nomenclature><tp:treatment-sec sec-type="materials"><title>Materials</title><list list-type="alpha-lower" list-content="occurrences"><list-item><p><bold>Type status:</bold> <named-content xmlns:xlink="http://www.w3.org/1999/xlink" content-type="dwc:typeStatus" xlink:type="simple">Other material</named-content>. <bold>Occurrence:</bold> recordedBy: <named-content xmlns:xlink="http://www.w3.org/1999/xlink" content-type="dwc:recordedBy" xlink:type="simple">Shuqiang Li</named-content>; individualCount: <named-content xmlns:xlink="http://www.w3.org/1999/xlink" content-type="dwc:individualCount" xlink:type="simple">4</named-content>; sex: <named-content xmlns:xlink="http://www.w3.org/1999/xlink" content-type="dwc:sex" xlink:type="simple">1 male, 3 females</named-content>; lifeStage: <named-content xmlns:xlink="http://www.w3.org/1999/xlink" content-type="dwc:lifeStage" xlink:type="simple">adult</named-content>; <bold>Taxon:</bold> scientificName: <named-content xmlns:xlink="http://www.w3.org/1999/xlink" content-type="dwc:scientificName" xlink:type="simple"><italic>Xyphinus baehrae</italic> Kranz-Baltensperger, 2014</named-content>; kingdom: <named-content xmlns:xlink="http://www.w3.org/1999/xlink" content-type="dwc:kingdom" xlink:type="simple">Animalia</named-content>; phylum: <named-content xmlns:xlink="http://www.w3.org/1999/xlink" content-type="dwc:phylum" xlink:type="simple">Arthropoda</named-content>; class: <named-content xmlns:xlink="http://www.w3.org/1999/xlink" content-type="dwc:class" xlink:type="simple">Arachnida</named-content>; order: <named-content xmlns:xlink="http://www.w3.org/1999/xlink" content-type="dwc:order" xlink:type="simple">Araneae</named-content>; family: <named-content xmlns:xlink="http://www.w3.org/1999/xlink" content-type="dwc:family" xlink:type="simple">Onopidae</named-content>; genus: <named-content xmlns:xlink="http://www.w3.org/1999/xlink" content-type="dwc:genus" xlink:type="simple"><italic>Xyphinus</italic></named-content>; taxonomicStatus: <named-content xmlns:xlink="http://www.w3.org/1999/xlink" content-type="dwc:taxonomicStatus" xlink:type="simple">accepted</named-content>; <bold>Location:</bold> country: <named-content xmlns:xlink="http://www.w3.org/1999/xlink" content-type="dwc:country" xlink:type="simple">China</named-content>; countryCode: <named-content xmlns:xlink="http://www.w3.org/1999/xlink" content-type="dwc:countryCode" xlink:type="simple">CHN</named-content>; stateProvince: <named-content xmlns:xlink="http://www.w3.org/1999/xlink" content-type="dwc:stateProvince" xlink:type="simple">Hainan</named-content>; county: <named-content xmlns:xlink="http://www.w3.org/1999/xlink" content-type="dwc:county" xlink:type="simple">Yongxing</named-content>; decimalLatitude: <named-content xmlns:xlink="http://www.w3.org/1999/xlink" content-type="dwc:decimalLatitude" xlink:type="simple">16.833</named-content>; decimalLongitude: <named-content xmlns:xlink="http://www.w3.org/1999/xlink" content-type="dwc:decimalLongitude" xlink:type="simple">112.333</named-content>; <bold>Identification:</bold> identifiedBy: <named-content xmlns:xlink="http://www.w3.org/1999/xlink" content-type="dwc:identifiedBy" xlink:type="simple">Jiaixn Tang</named-content>; identificationReferences: <named-content xmlns:xlink="http://www.w3.org/1999/xlink" content-type="dwc:identificationReferences" xlink:type="simple">Kranz-Baltensperger, 2014</named-content>; <bold>Event:</bold> year: <named-content xmlns:xlink="http://www.w3.org/1999/xlink" content-type="dwc:year" xlink:type="simple">2008</named-content>; month: <named-content xmlns:xlink="http://www.w3.org/1999/xlink" content-type="dwc:month" xlink:type="simple">1</named-content>; day: <named-content xmlns:xlink="http://www.w3.org/1999/xlink" content-type="dwc:day" xlink:type="simple">13–19</named-content></p></list-item></list></tp:treatment-sec><tp:treatment-sec sec-type="Description"><title>Description</title><p><bold>Male.</bold><bold/> Measurements (in mm): Body length 1.30; carapace 0.70 length, 0.50 width; abdomen 1.00 length, 0.50 width. Leg measurements: I 2.73 (0.80, 0.40, 0.60, 0.61, 0.32), II 2.55 (0.70, 0.30, 0.60, 0.65, 0.30), III 2.35 (0.70, 0.30, 0.55, 0.55, 0.25), IV 3.17 (0.90, 0.50, 0.70, 0.65, 0.42). Leg formula: 4&gt; 1 &gt; 2 &gt; 3.</p><p>Cephalothorax. Carapace yellow-grey; chelicerae yellow to brownish-yellow; sternum yellow; legs and abdomen light yellow. Sides of carapace with reticulate veins, dorsal area without hairs. Margin of carapace without distinct setae or denticle. Eyes six in two rows, rather large, nearly equally-sized, compactly arranged, ALE slightly separated, posterior eyes in slightly retrocurved row, touching each other (Fig. <xref ref-type="fig" rid="F6849013">8</xref>A and, C). Base of fang with two plumose hairs on lateral sides (Fig. <xref ref-type="fig" rid="F6849013">8</xref>D and E). Labium wider than long, endites with membranous tip (Fig. <xref ref-type="fig" rid="F6849013">8</xref>B).</p><p>Legs. Leg I: femur with 2 rows of setae; patella without setae; tibia with 2 ventral setae, 2 dorsal setae and a dorsal trichobothrium; tarsus without setae. Leg II, III and IV similar to leg I.</p><p>Abdomen. Dorsal scutum oval-shaped, covering nearly entirely abdominal length. Lobes on anterolateral corners of petiolar tube distinct, ridges developed, but without forming a scutal cove; opercula large, oval-shaped.</p><p>Male palp. Cymbium separated from bulb, with two robust spurs. Bulb with numerous membranous outgrowths on terminal part (Fig. <xref ref-type="fig" rid="F6849017">9</xref>A, B).</p><p><bold>Female. </bold>As in male, except as noted. Tibiae with three trichobothria. Measurements (in mm): Body length 1.75–1.90; carapace 0.78–0.90 length, 0.65–0.70 width; abdomen 1.10–1.35 length, 0.45–0.60 width. Leg measurements: I 2.33 (0.60, 0.32, 0.50, 0.48, 0.43), II 4.48 (0.60, 0.30, 0.50, 0.50, 0.25), III 2.01 (0.55, 0.27, 0.50, 0.45, 0.24), IV 2.80 (0.80, 0.31, 0.65, 0.65, 0.39).</p><p>Epigynum. Postgynal depression of epigastric area shallow. An arc process visible originating from near the middle of epigastric sulcus (Fig. <xref ref-type="fig" rid="F6849013">8</xref>F and G).</p></tp:treatment-sec><tp:treatment-sec sec-type="Distribution"><title>Distribution</title><p>China (new record),<italic/>India to Australia.</p></tp:treatment-sec><tp:treatment-sec><!--Section generated to contain objects referenced in tp:taxon-treatment.--><fig id="F6849013" position="float" orientation="portrait"><object-id xmlns:xlink="http://www.w3.org/1999/xlink" content-type="arpha" xlink:type="simple">D5522B77-51AD-52C6-A067-611CAEEC0A50</object-id><object-id xmlns:xlink="http://www.w3.org/1999/xlink" content-type="doi" xlink:type="simple">10.3897/BDJ.9.e67087.figure8</object-id><label>Figure 8.</label><caption><p><italic>Xyphinus baehrae </italic> Kranz-Baltensperger, 2014. <bold>A.</bold> Carapace of male, dorsal view; <bold>B.</bold> Same, ventral view; <bold>C.</bold> Same, lateral view; <bold>D.</bold> Left male chelicerae, posterior view; <bold>E.</bold> Left male chelicerae, frontal view; <bold>F.</bold> Genital area of female, dorsal view; <bold>G.</bold> Ventral scutum of female, ventral view. Scale bars: 0.1 mm.</p></caption><graphic xmlns:xlink="http://www.w3.org/1999/xlink" xlink:href="bdj-09-e67087-g008.png" position="float" id="oo_525072.png" orientation="portrait" xlink:type="simple"><uri content-type="original_file" xlink:type="simple">https://binary.pensoft.net/fig/525072</uri></graphic></fig><fig id="F6849017" position="float" orientation="portrait"><object-id xmlns:xlink="http://www.w3.org/1999/xlink" content-type="arpha" xlink:type="simple">FB3D2416-925D-5945-85BE-D6306D1D9EE3</object-id><object-id xmlns:xlink="http://www.w3.org/1999/xlink" content-type="doi" xlink:type="simple">10.3897/BDJ.9.e67087.figure9</object-id><label>Figure 9.</label><caption><p><italic>Xyphinus baehrae </italic> Kranz-Baltensperger, 2014. male. <bold>A.</bold> Left male palp in retrolateral view; <bold>B.</bold> Left male palp in prolateral view. Scale bar: 0.1 mm.</p></caption><graphic xmlns:xlink="http://www.w3.org/1999/xlink" xlink:href="bdj-09-e67087-g009.png" position="float" id="oo_525073.png" orientation="portrait" xlink:type="simple"><uri content-type="original_file" xlink:type="simple">https://binary.pensoft.net/fig/525073</uri></graphic></fig></tp:treatment-sec></tp:taxon-treatment>
