# Supplementary material for: A checklist of spiders from Yongxing Island, South China Sea, with taxonomic notes on four species of goblin spiders
Source: Biodivers Data J. 2021 May 21;9:e67087. doi: 10.3897/BDJ.9.e67087 (PMC8163716; doi:10.3897/BDJ.9.e67087)
Supplement: XML Treatment for Marinarozelotes jaxartensis [file BDJ.9.e67087-treatment8.xml]

<!DOCTYPE tp:taxon-treatment
  PUBLIC "-//TaxonX//DTD Taxonomic Treatment Publishing DTD v0 20100105//EN" "tax-treatment-NSO.dtd">
<tp:taxon-treatment xmlns:tp="http://www.plazi.org/taxpub"><tp:treatment-meta><mixed-citation publication-type="journal"><person-group><name><surname>Tang</surname><given-names>Jiaxin</given-names></name><name><surname>Liang</surname><given-names>Wei</given-names></name><name><surname>Shi</surname><given-names>Haitao</given-names></name><name><surname>Gao</surname><given-names>Caixia</given-names></name><name><surname>Li</surname><given-names>Shuqiang</given-names></name><name><surname>Zheng</surname><given-names>Guo</given-names></name></person-group><article-title>A checklist of spiders from Yongxing Island, South China Sea, with taxonomic notes on four species of goblin spiders</article-title><source>Biodivers Data J</source><day>21</day><month>5</month><year>2021</year><volume>9</volume><pub-id pub-id-type="doi">10.3897/BDJ.9.e67087</pub-id></mixed-citation></tp:treatment-meta><tp:nomenclature><tp:taxon-name><object-id xmlns:xlink="http://www.w3.org/1999/xlink" content-type="arpha" xlink:type="simple">9E461BA9-F17E-5DCD-9A94-7C501CD9998A</object-id><tp:taxon-name-part taxon-name-part-type="genus">Marinarozelotes</tp:taxon-name-part> <tp:taxon-name-part taxon-name-part-type="species">jaxartensis</tp:taxon-name-part></tp:taxon-name><tp:taxon-authority>(Kroneberg, 1875)</tp:taxon-authority></tp:nomenclature><tp:treatment-sec sec-type="materials"><title>Materials</title><list list-type="alpha-lower" list-content="occurrences"><list-item><p><bold>Type status:</bold> <named-content xmlns:xlink="http://www.w3.org/1999/xlink" content-type="dwc:typeStatus" xlink:type="simple">Other material</named-content>. <bold>Occurrence:</bold> individualCount: <named-content xmlns:xlink="http://www.w3.org/1999/xlink" content-type="dwc:individualCount" xlink:type="simple">2</named-content>; sex: <named-content xmlns:xlink="http://www.w3.org/1999/xlink" content-type="dwc:sex" xlink:type="simple">1 male, 1 female</named-content>; <bold>Taxon:</bold> family: <named-content xmlns:xlink="http://www.w3.org/1999/xlink" content-type="dwc:family" xlink:type="simple">Gnaphosidae</named-content></p></list-item></list></tp:treatment-sec><tp:treatment-sec sec-type="Diagnosis"><title>Diagnosis</title><p>see <xref ref-type="bibr" rid="B6850375">Ponomarev and Shmatko (2020)</xref></p></tp:treatment-sec><ref-list><ref id="B6850375"><element-citation xmlns:xlink="http://www.w3.org/1999/xlink" publication-type="article" xlink:type="simple"><person-group person-group-type="author"><name name-style="western"><surname>Ponomarev</surname><given-names>A. V.</given-names></name><name name-style="western"><surname>Shmatko</surname><given-names>V. Y.</given-names></name></person-group><year>2020</year><article-title>A review of spiders of the genera <italic>Trachyzeloes</italic> [sic] Lohmander, 1944 and <italic>Marinarozelotes</italic> Ponomarev, gen. n. (Aranei: Gnaphosidae) from the southeast of the Russian Plain and the Caucasus</article-title><source>Caucasian Entomological Bulletin</source><volume>16</volume><issue>1</issue><fpage>125</fpage><lpage>139</lpage><pub-id pub-id-type="doi">10.23885/181433262020161-125139</pub-id></element-citation></ref></ref-list></tp:taxon-treatment>
