# Supplementary material for: A checklist of spiders from Yongxing Island, South China Sea, with taxonomic notes on four species of goblin spiders
Source: Biodivers Data J. 2021 May 21;9:e67087. doi: 10.3897/BDJ.9.e67087 (PMC8163716; doi:10.3897/BDJ.9.e67087)
Supplement: XML Treatment for Brignolia parumpunctata [file BDJ.9.e67087-treatment10.xml]

<!DOCTYPE tp:taxon-treatment
  PUBLIC "-//TaxonX//DTD Taxonomic Treatment Publishing DTD v0 20100105//EN" "tax-treatment-NSO.dtd">
<tp:taxon-treatment xmlns:tp="http://www.plazi.org/taxpub"><tp:treatment-meta><mixed-citation publication-type="journal"><person-group><name><surname>Tang</surname><given-names>Jiaxin</given-names></name><name><surname>Liang</surname><given-names>Wei</given-names></name><name><surname>Shi</surname><given-names>Haitao</given-names></name><name><surname>Gao</surname><given-names>Caixia</given-names></name><name><surname>Li</surname><given-names>Shuqiang</given-names></name><name><surname>Zheng</surname><given-names>Guo</given-names></name></person-group><article-title>A checklist of spiders from Yongxing Island, South China Sea, with taxonomic notes on four species of goblin spiders</article-title><source>Biodivers Data J</source><day>21</day><month>5</month><year>2021</year><volume>9</volume><pub-id pub-id-type="doi">10.3897/BDJ.9.e67087</pub-id></mixed-citation></tp:treatment-meta><tp:nomenclature><tp:taxon-name><object-id xmlns:xlink="http://www.w3.org/1999/xlink" content-type="arpha" xlink:type="simple">46794BEF-6CE8-564E-B93E-02AA5B18CC98</object-id><tp:taxon-name-part taxon-name-part-type="genus">Brignolia</tp:taxon-name-part> <tp:taxon-name-part taxon-name-part-type="species">parumpunctata</tp:taxon-name-part></tp:taxon-name><tp:taxon-authority>(Simon, 1893)</tp:taxon-authority></tp:nomenclature><tp:treatment-sec sec-type="materials"><title>Materials</title><list list-type="alpha-lower" list-content="occurrences"><list-item><p><bold>Type status:</bold> <named-content xmlns:xlink="http://www.w3.org/1999/xlink" content-type="dwc:typeStatus" xlink:type="simple">Other material</named-content>. <bold>Occurrence:</bold> individualCount: <named-content xmlns:xlink="http://www.w3.org/1999/xlink" content-type="dwc:individualCount" xlink:type="simple">2</named-content>; sex: <named-content xmlns:xlink="http://www.w3.org/1999/xlink" content-type="dwc:sex" xlink:type="simple">1 male, 1 female</named-content>; <bold>Taxon:</bold> family: <named-content xmlns:xlink="http://www.w3.org/1999/xlink" content-type="dwc:family" xlink:type="simple">Onopidae</named-content></p></list-item></list></tp:treatment-sec><tp:treatment-sec sec-type="Diagnosis"><title>Diagnosis</title><p>see <xref ref-type="bibr" rid="B6849408">Platnick et al. (2011)</xref>, <xref ref-type="bibr" rid="B6850384">Ranasinghe and Benjamin (2016)</xref></p></tp:treatment-sec><ref-list><ref id="B6849408"><element-citation xmlns:xlink="http://www.w3.org/1999/xlink" publication-type="article" xlink:type="simple"><person-group person-group-type="author"><name name-style="western"><surname>Platnick</surname><given-names>N. I.</given-names></name><name name-style="western"><surname>Dupérré</surname><given-names>N.</given-names></name><name name-style="western"><surname>Ott</surname><given-names>R.</given-names></name><name name-style="western"><surname>Kranz-Baltensperger</surname><given-names>Y.</given-names></name></person-group><year>2011</year><article-title>The goblin spider genus <italic>Brignolia</italic> (Araneae, Oonopidae)</article-title><source>Bulletin of the American Museum of Natural History</source><volume>349</volume><fpage>1</fpage><lpage>131</lpage><pub-id pub-id-type="doi">10.1206/743.1</pub-id></element-citation></ref><ref id="B6850384"><element-citation xmlns:xlink="http://www.w3.org/1999/xlink" publication-type="article" xlink:type="simple"><person-group person-group-type="author"><name name-style="western"><surname>Ranasinghe</surname><given-names>U. G.S.L.</given-names></name><name name-style="western"><surname>Benjamin</surname><given-names>S. P.</given-names></name></person-group><year>2016</year><article-title>A review of Sri Lankan <italic>Brignolia</italic> including the description of four new species (Araneae: Oonopidae)</article-title><source>Zootaxa</source><volume>4144</volume><issue>4</issue><fpage>451</fpage><lpage>476</lpage><pub-id pub-id-type="doi">10.11646/zootaxa.4144.4.1</pub-id></element-citation></ref></ref-list></tp:taxon-treatment>
